# Supplementary material for: A Novel NOX Inhibitor Treatment Attenuates Parkinson’s Disease-Related Pathology in Mouse Models
Source: Int J Mol Sci. 2022 Apr 12;23(8):4262. doi: 10.3390/ijms23084262 (PMC9030373; doi:10.3390/ijms23084262)
Supplement: Supplementary file 1 [file ijms-23-04262-s001.zip]

Archive with 1 entries (1 files):
- ijms-1644812-supplementary.pdf
